# Supplementary material for: Natural Product Library Screens Identify Sanguinarine Chloride as a Potent Inhibitor of Telomerase Expression and Activity
Source: Cells. 2022 Apr 28;11(9):1485. doi: 10.3390/cells11091485 (PMC9104802; doi:10.3390/cells11091485)
Supplement: Supplementary file 1 [file cells-11-01485-s001.zip]

Archive with 1 entries (1 files):
- cells-1665800-supplementary.pdf
